# Supplementary material for: Geoenvironmental and Health Indices to Assess the Hazardousness of Heavy Metals in Urban Dust in Schoolyards in Murcia, Spain
Source: Toxics. 2024 Nov 7;12(11):804. doi: 10.3390/toxics12110804 (PMC11598568; doi:10.3390/toxics12110804)
Supplement: Supplementary file 1 [file toxics-12-00804-s001.zip]

Archive with 1 entries (1 files):
- toxics-3256358-supplementary.pdf
